# Supplementary material for: Conspecific and heterospecific grass litter effects on seedling emergence and growth in ragwort (Jacobaea vulgaris)
Source: PLoS One. 2021 Feb 2;16(2):e0246459. doi: 10.1371/journal.pone.0246459 (PMC7853490; doi:10.1371/journal.pone.0246459)
Supplement: S1 Table — (CSV) [file pone.0246459.s001.csv]

replicate_name	replicate	litter type	litter amount	soil	seedling no.	biomass per plant in mg	height in cm	leaves per seedling	mSLA in mm²/mg
BmKon_1	1	without	0	conditioned	31	10,97	2,5	3,52	31,21
BmKon_2	2	without	0	conditioned	25	15,2	5,2	2,8	32,63
BmKon_3	3	without	0	conditioned	18	20,56	3,9	3,06	29,42
BmKon_4	4	without	0	conditioned	26	5	3,5	3,42	30,83
BmKon_5	5	without	0	conditioned	16	22,5	4,3	3,5
BmKon_6	6	without	0	conditioned	27	8,89	4	3,81
BmKon_7	7	without	0	conditioned	25	7,6	1,5	3,16	35,61
BmKon_8	8	without	0	conditioned	25	18,4	6,1	3,8
BoKon_1	1	without	0	unconditioned	25	12	3,3	3,2	27,54
BoKon_2	2	without	0	unconditioned	18	9,44	2	3,33	39,2
BoKon_3	3	without	0	unconditioned	18	12,22	3,3	3,39	27,74
BoKon_4	4	without	0	unconditioned	26	14,62	2,7	3,35
BoKon_5	5	without	0	unconditioned	23	12,17	2,3	3,78	35,97
BoKon_6	6	without	0	unconditioned	36	8,33	3,4	3,03
BoKon_7	7	without	0	unconditioned	29	6,21	1,9	3,52	28,86
BoKon_8	8	without	0	unconditioned	20	20,5	1,7	3
BoM2_1	1	mix	2	unconditioned	29	25,17	6,5	3,07	37,1
BoM2_2	2	mix	2	unconditioned	22	15,91	3	2,82	28,39
BoM2_3	3	mix	2	unconditioned	29	19,66	4,6	2,69	40,23
BoM2_4	4	mix	2	unconditioned	25	19,6	5,2	2,96	33,63
BoM2_5	5	mix	2	unconditioned	19	42,11	5,2	3,16
BoM2_6	6	mix	2	unconditioned	28	30,36	7	3,5
BoM2_7	7	mix	2	unconditioned	26	22,69	6,1	2,88	42,12
BoM2_8	8	mix	2	unconditioned	27	30,37	5,5	3,37
BoM4_1	1	mix	4	unconditioned	22	51,36	8,4	3,36	29,64
BoM4_2	2	mix	4	unconditioned	23	42,17	4,5	2,96	29,58
BoM4_3	3	mix	4	unconditioned	13	50	6,5	3,54	30,12
BoM4_4	4	mix	4	unconditioned	28	37,5	6,7	2,93	26,15
BoM4_5	5	mix	4	unconditioned	25	47,2	8,3	3,28	25,14
BoM4_6	6	mix	4	unconditioned	19	72,11	9,2	3,53
BoM4_7	7	mix	4	unconditioned	28	54,64	8,3	3,46
BoM4_8	8	mix	4	unconditioned	21	69,05	8	4,1
BmM2_1	1	mix	2	conditioned	26	18,46	6	2,88	28,44
BmM2_2	2	mix	2	conditioned	23	16,52	5,3	2,61	41,6
BmM2_3	3	mix	2	conditioned	22	19,09	5,1	3	33,32
BmM2_4	4	mix	2	conditioned	21	20,95	4	3,24	38,7
BmM2_5	5	mix	2	conditioned	23	40,43	5,4	3,35	33,78
BmM2_6	6	mix	2	conditioned	23	19,13	4,5	2,78
BmM2_7	7	mix	2	conditioned	21	34,76	5,6	3,14
BmM2_8	8	mix	2	conditioned	26	31,92	6,6	3,42
BmM4_1	1	mix	4	conditioned	15	37,33	5,8	3	27,71
BmM4_2	2	mix	4	conditioned	17	72,94	9	3,94	34,15
BmM4_3	3	mix	4	conditioned	30	41	8,3	3	34,69
BmM4_4	4	mix	4	conditioned	15	72,67	7,4	4,33	32,94
BmM4_5	5	mix	4	conditioned	25	69,2	8,5	3,88
BmM4_6	6	mix	4	conditioned	23	67,83	7,6	3,43
BmM4_7	7	mix	4	conditioned	21	54,29	8,1	4,05
BmM4_8	8	mix	4	conditioned	16	66,88	9,1	4,25	27,93
BoH2_1	1	grass	2	unconditioned	34	5,88	2,3	2,65	34,08
BoH2_2	2	grass	2	unconditioned	29	8,28	2,7	2,9	34,6
BoH2_3	3	grass	2	unconditioned	31	6,45	1,7	2,48	33,94
BoH2_4	4	grass	2	unconditioned	25	10,4	2,2	3,2	29,59
BoH2_5	5	grass	2	unconditioned	40	7,5	1,7	3,15
BoH2_6	6	grass	2	unconditioned	25	14,8	2,5	2,92	35,54
BoH2_7	7	grass	2	unconditioned	28	11,43	3,7	3,43
BoH2_8	8	grass	2	unconditioned	36	14,72	3,5	3,03
BoH4_1	1	grass	4	unconditioned	27	14,07	3,9	3,07	45,44
BoH4_2	2	grass	4	unconditioned	17	10	2	2,88	27,16
BoH4_3	3	grass	4	unconditioned	22	10	2,6	3,18	43,37
BoH4_4	4	grass	4	unconditioned	19	20,53	3,1	3,37	23,57
BoH4_5	5	grass	4	unconditioned	25	13,2	4	3,36
BoH4_6	6	grass	4	unconditioned	25	18	3,8	3,56
BoH4_7	7	grass	4	unconditioned	29	11,72	3,3	3,17	36,2
BoH4_8	8	grass	4	unconditioned	30	11,67	2,6	3,4
BmH2_1	1	grass	2	conditioned	32	6,56	1,1	3,34	41,99
BmH2_2	2	grass	2	conditioned	25	14,4	3	2,84	32,63
BmH2_3	3	grass	2	conditioned	29	10	2,8	3,24	35,72
BmH2_4	4	grass	2	conditioned	24	8,75	1,9	2,75	41,72
BmH2_5	5	grass	2	conditioned	39	20,51	4,9	3,33
BmH2_6	6	grass	2	conditioned	30	24,33	4,8	3,37
BmH2_7	7	grass	2	conditioned	29	9,31	1,6	2,9	30,61
BmH2_8	8	grass	2	conditioned	37	11,89	2,3	3,3
BmH4_1	1	grass	4	conditioned	21	10,48	3,6	3,14	38,03
BmH4_2	2	grass	4	conditioned	24	12,92	3	3,25	30,41
BmH4_3	3	grass	4	conditioned	18	16,67	3	3,67	38,99
BmH4_4	4	grass	4	conditioned	27	23,33	2	3,33	30,25
BmH4_5	5	grass	4	conditioned	20	21,5	3,5	3,1
BmH4_6	6	grass	4	conditioned	29	18,62	2,9	3,69
BmH4_7	7	grass	4	conditioned	27	14,44	2,7	3,11
BmH4_8	8	grass	4	conditioned	30	8,67	1,9	2,8	37,91
BoS2_1	1	ragwort	2	unconditioned	19	44,74	9,1	3,16	32,14
BoS2_2	2	ragwort	2	unconditioned	21	21,9	4,5	3,33	31,33
BoS2_3	3	ragwort	2	unconditioned	17	28,24	5,6	2,88	35,97
BoS2_4	4	ragwort	2	unconditioned	19	35,26	7,4	3,26	32,34
BoS2_5	5	ragwort	2	unconditioned	23	32,17	7,5	3,52
BoS2_6	6	ragwort	2	unconditioned	22	45,91	9,2	3,55
BoS2_7	7	ragwort	2	unconditioned	30	27	6,7	3,23
BoS2_8	8	ragwort	2	unconditioned	24	20	4,9	3,04	26,46
BoS4_1	1	ragwort	4	unconditioned	18	81,11	2,6	2,94	38,92
BoS4_2	2	ragwort	4	unconditioned	13	96,92	9,4	4,23	34,99
BoS4_3	3	ragwort	4	unconditioned	18	62,22	9,3	3,06	23,08
BoS4_4	4	ragwort	4	unconditioned	14	55	7	3,57	43,57
BoS4_5	5	ragwort	4	unconditioned	23	90,43	11,6	4,04
BoS4_6	6	ragwort	4	unconditioned	18	122,78	10,5	3,83
BoS4_7	7	ragwort	4	unconditioned	15	94	10,2	3,93	43,47
BoS4_8	8	ragwort	4	unconditioned	8	195	14,2	6,38
BmS2_1	1	ragwort	2	conditioned	12	50,83	6,7	3,58	51
BmS2_2	2	ragwort	2	conditioned	22	33,18	4,9	3,18	42,09
BmS2_3	3	ragwort	2	conditioned	21	42,38	5,6	3,1	29,38
BmS2_4	4	ragwort	2	conditioned	21	35,71	4,9	3,52	34,63
BmS2_5	5	ragwort	2	conditioned	28	30,36	5,6	3,07	36,5
BmS2_6	6	ragwort	2	conditioned	20	28	6,2	3,5
BmS2_7	7	ragwort	2	conditioned	20	40	7,5	3,1
BmS2_8	8	ragwort	2	conditioned	17	34,12	4,6	2,71
BmS4_1	1	ragwort	4	conditioned	14	83,57	9,1	3,43	37,88
BmS4_2	2	ragwort	4	conditioned	15	91,33	14	3,93	26,62
BmS4_3	3	ragwort	4	conditioned	15	69,33	8,8	3,27	28,51
BmS4_4	4	ragwort	4	conditioned	18	80	10	3,28	30,77
BmS4_5	5	ragwort	4	conditioned	13	66,15	8,1	3,92	28,59
BmS4_6	6	ragwort	4	conditioned	12	139,17	12	4,5
BmS4_7	7	ragwort	4	conditioned	12	156,67	10,5	4,67
BmS4_8	8	ragwort	4	conditioned	16	138,75	11,1	4,31
